# Supplementary material for: The Effect of β-Glucan on the Release and Antiradical Activity of Phenolic Compounds from Apples in Simulated Digestion
Source: Molecules. 2025 Jan 14;30(2):301. doi: 10.3390/molecules30020301 (PMC11768063; doi:10.3390/molecules30020301)
Supplement: Supplementary file 1 [file molecules-30-00301-s001.zip]

Archive with 1 entries (1 files):
- molecules-3350429-supplementary.pdf
